# Supplementary material for: Humoral and Cellular Vaccination Responses against SARS-CoV-2 in Hematopoietic Stem Cell Transplant Recipients
Source: Vaccines (Basel). 2021 Sep 25;9(10):1075. doi: 10.3390/vaccines9101075 (PMC8537291; doi:10.3390/vaccines9101075)
Supplement: Supplementary file 1 [file vaccines-09-01075-s001.zip]

Archive with 1 entries (1 files):
- vaccines-1350473-supplementary.pdf
